# Supplementary material for: Mapping the Homeostatic and Hedonic Brain Responses to Stevia Compared to Caloric Sweeteners and Water: A Double-Blind Randomised Controlled Crossover Trial in Healthy Adults
Source: Nutrients. 2022 Oct 7;14(19):4172. doi: 10.3390/nu14194172 (PMC9570671; doi:10.3390/nu14194172)
Supplement: Supplementary file 1 [file nutrients-14-04172-s001.zip]

Archive with 1 entries (1 files):
- nutrients-1933689-supplementary.pdf
